# Supplementary material for: A meta-review of methods of measuring and monitoring safety in primary care
Source: Int J Qual Health Care. 2021 Aug 18;33(3):mzab117. doi: 10.1093/intqhc/mzab117 (PMC8397923; doi:10.1093/intqhc/mzab117)
Supplement: mzab117_Supp [file mzab117_supp.zip]

Archive with 2 entries (2 files):
- Supplemental material 2.docx
- Supplimental material 1.docx
